# Supplementary material for: Configurational Isomerism in Bimetallic Decametalates
Source: Materials (Basel). 2024 Jul 22;17(14):3624. doi: 10.3390/ma17143624 (PMC11278824; doi:10.3390/ma17143624)
Supplement: Supplementary file 1 [file materials-17-03624-s001.zip]

Archive with 2 entries (2 files):
- SupportingInformation.pdf
- Video_S1.mp4
